# Supplementary material for: Keystone Predation: What Is It, and Is It Supported by Empirical Evidence?
Source: Ecol Evol. 2025 Dec 11;15(12):e72488. doi: 10.1002/ece3.72488 (PMC12698509; doi:10.1002/ece3.72488)
Supplement: Supplementary file 1 — Data S1: Subset of randomly selected publications returned by our full document SCOPUS search, which was used to assess the testing and discussion of keystone predation in ecological literature. This file contains publication year, author list, publication title, journal name, and section where keystone predation was mentioned (i.e., title, abstract, keywords, and main text and/or citation), and the keystone predation‐titled publications cited within each. [file ECE3-15-e72488-s002.xlsx]

## Sheet: Sheet1
PubID	Search database	Section searched	Year	Lead author	Full author list	Publication title	Journal name	KP in title	KP in abstract	KP in keywords	KP in body	KP in citations	Citation referenced
FKP0012	SCOPUS	Full document	2022	Zhao	Gaines, Garcia Molinas, Zhang, Xu	Climate change and fishing are pulling the functional diversity of the world's largest marine fisheries to opposite extremes	Global Ecology and Biogeography	No	No	No	No	Yes	Harley 2011
FKP0016	SCOPUS	Full document	2023	Meister	Langbehn, Varpe, Jorgensen	Blue mussels in western Norway have vanished where in reach of crawling predators	Marine Ecology Progress Series	No	No	No	No	Yes	Harley 2011
FKP0036	SCOPUS	Full document	2022	Thoral	Montie, Thomsen, Tait, Pinkerton, Schiel	Unravelling seasonal trends in coastal marine heatwave metrics across global biogeographical realms	Nature	No	No	No	No	Yes	Harley 2011
FKP0037	SCOPUS	Full document	2022	Chang	Miki, Ye, Soussi, et al.	Causal networks of phytoplankton diversity and biomass are modulated by environmental context	Nature Communications	No	No	No	No	Yes	Harley 2011
FKP0047	SCOPUS	Full document	2022	Starko	Neufeld, Gendall, Timmer, Campbell, Yakimishyn, Duehl, Baum	Microclimate predicts kelp forest extinction in the face of direct and indirect marine heatwave effects	Ecological Applications	No	No	No	No	Yes	Harley 2011
FKP0048	SCOPUS	Full document	2022	Kamio	Yambe, Fustani	Chemical cues for intraspecific chemical communication and interspecific interactions in aquatic environments: applications for fisheries and aquaculture	Fisheries Science	No	No	No	No	Yes	Zimmer 2017
FKP0091	SCOPUS	Full document	2023	O'Gorman	Zhao, Kordas, Dudgeon, Woodward	Wamring indirectly simplfied food webs through effects on apex predators	Nature Ecology and Evolution	No	No	No	No	Yes	Harley 2011
FKP0109	SCOPUS	Full document	2021	Lemagie	Kirincich, Lentz	The Summer Heat Balance of the Oregon Inner Shelf Over 2 Decades: Intraseasonal Variability	Journal of Geophysical Research: Oceans	No	No	No	No	Yes	Sanford 1999
FKP0118	SCOPUS	Full document	2021	Casalino	Bellati, Pugliese, Camarada, et al.	Salmonella Infection in Turtles: A Risk for Staff Involved in Wildlife Management?	Animals	No	No	No	No	Yes	Harley 2011
FKP0148	SCOPUS	Full document	2021	Dickey	Cuthbert, Lugo, Casties, Dick, Steffen, Briski	The stars are out: Predicting the effect of seawater freshening on the ecological impact of a sea star keystone predator	Ecological Indicators	No	No	No	No	Yes	Harley 2011
FKP0156	SCOPUS	Full document	2021	Nelsen	Leavitt, Heller, Muggia, Lumbsch	Macroecological diversification and convergence in a clade of keystone symbionts	FEMS Microbiology Ecology	No	No	No	No	Yes	Harley 2011
FKP0170	SCOPUS	Full document	2021	Sellers	Leung, Alteri, Glanz, Turner, Torchin	Seasonal upwelling reduces herbivore control of tropical rocky intertidal algal communities	Ecology	No	No	No	No	Yes	Sanford 1999
FKP0183	SCOPUS	Full document	2020	Pham	Dinh, Nguyen, Quoc	Changes in the Magnitude of the Individual and Combined Effects of Contaminants, Warming, and Predators on Tropical Cladocerans across 11 Generations	Environmental Science and Technology	No	No	No	No	Yes	Harley 2011
FKP0194	SCOPUS	Full document	2021	Guerra	Santos, Pennino, Lopes	Damage or benefit? How future scenarios of climate change may affect the distribution of small pelagic fishes in the coastal seas of the Americas	Fisheries Research	No	No	No	No	Yes	Harley 2011
FKP0222	SCOPUS	Full document	2019	Piatoni	Navas, Ibargüengoytia	A real tale of Godzilla: Impact of climate warming on the growth of a lizard	Biological Journal of Linnean Society	No	No	No	No	Yes	Harley 2011
FKP0224	SCOPUS	Full document	2020	Meese	Lowe	Active acoustic telemetry tracking and triaxial accelerometers reveal fine-scale movement strategies of a non-obligate ram ventilator	Movement Ecology	No	No	No	No	Yes	Harley 2011
FKP0236	SCOPUS	Full document	2020	Reustle	Smee	Turbidity and salinity influence trophic cascades on oyster reefs through modification of sensory performance and facilitation of different predator types	Marine Ecology Progress Series	No	No	No	No	Yes	Sanford 1999
FKP0250	SCOPUS	Full document	2020	Aguera	Jansen, Smaal	Blue mussel (Mytilus edulis L.) association with conspecifics affects mussel size selection by the common seastar (Asterias rubens L.)	Journal of Sea Research	No	No	No	No	Yes	Navarrete 1996
FKP0255	SCOPUS	Full document	2020	Bevilacqua	Clara, Terlizzi	The importance of secondary substratum in a rocky intertidal community	Ecological Questions	No	No	No	No	Yes	Sanford 1999
FKP0261	SCOPUS	Full document	2020	Saidin	Shamad, Mohd, Noorani	Modelling the combined influences of predation and environment on biodiversity of species	AIP Conference Proceedings	No	No	No	No	Yes	Harley 2011
FKP0281	SCOPUS	Full document	2020	Rose	Blanchette, Chan, Gouhier, Raimondi, Sanford, Menge	Biogeography of ocean acidification: Differential field performance of transplanted mussels to upwelling-driven variation in carbonate chemistry	PLoS ONE	No	No	No	No	Yes	Navarrete 1996
FKP0288	SCOPUS	Full document	2020	Olson	Frid, Quintela dos Santos, Juanes	Trophic position scales positively with body size within but not among four species of rocky reef predators	Marine Ecology Progress Series	No	No	No	No	Yes	Pang 2018
FKP0291	SCOPUS	Full document	2020	Marangon	Goldenburg, Nagelkerken	Ocean warming increases availability of crustacean prey via riskier behavior	Behavioral Ecology	No	No	No	No	Yes	Harley 2011
FKP0296	SCOPUS	Full document	2019	Christensen	Simpson, Ernest	Established rodent community delays recovery of dominant competitor following experimental disturbance	Proceedings of the Royal Society B: Biological Sciences	No	No	No	No	Yes	Noonburg 2005
FKP0299	SCOPUS	Full document	2019	Starko	Bailey, Creviston, James, Warren, Brophy, Danasel, Fass, Townsend, Neufeld	Environmental heterogeneity mediates scaledependent declines in kelp diversity on intertidal rocky shores	PLoS ONE	No	No	No	No	Yes	Harley 2011
FKP0314	SCOPUS	Full document	2018	Davidson	Altieri, Ruiz, Torchin	Bioerosion in a changing world: a conceptual framework	Ecology Letters	No	No	No	No	Yes	Sanford 1999
FKP0324	SCOPUS	Full document	2018	Campanati	Dupont, Williams, Thiyagarajan	Differential sensitivity of larvae to ocean acidification in two interacting mollusc species	Marine Environmental Research	No	No	No	No	Yes	Harley 2011, Sanford 1999
FKP0328	SCOPUS	Full document	2017	Urban	Richardson, Freidenfelds, Drake, Fischer, Sauders	Microgeographic adaptation of wood frog tadpoles to an apex predator	Copeia	No	No	No	No	Yes	Harley 2011
FKP0334	SCOPUS	Full document	2017	Wilson-Brodie	MacLean, Fenberg	Historical shell size reduction of the dogwhelk (Nucella lapillus) across the southern UK	Marine Biology	No	No	No	No	Yes	Harley 2011
FKP0346	SCOPUS	Full document	2018	Smith-Ramesh	Rosenblatt, Schmitz	Multivariate climate change can favor large herbivore body size in food webs	American Naturalist	No	No	No	No	Yes	Calcango 2011
FKP0347	SCOPUS	Full document	2018	Jurgens	Gaylord	Physical effects of habitat-forming species override latitudinaltrends in temperature	Ecology Letters	No	No	No	No	Yes	Harley 2011
FKP0363	SCOPUS	Full document	2018	David	Thapa-Magar, Afkhami	Microbial mitigation–exacerbation continuum: a novel frameworkfor microbiome effects on hosts in the face of stress	Ecology	No	No	No	No	Yes	Harley 2011
FKP0371	SCOPUS	Full document	2018	Gundappa	Adak, Shukla	Population dynamics of mango mealybug (Drosicha mangiferae) (Margorididae: Hemiptera) and its relation with weather parameters in subtropical climatic conditions	Indian Journal of Agricultural Sciences	No	No	No	No	Yes	Amarasekare 2008
FKP0387	SCOPUS	Full document	2018	Fugere	Mehner, Chapman	Impacts of deforestation-induced warming on the metabolism, growth and trophic interactions of an afrotropical stream fish	Functional Ecology	No	No	No	No	Yes	Sanford 1999
FKP0393	SCOPUS	Full document	2018	Scrosati	Ellrich	Thermal moderations of the intertidal zone by seaweed canopies in winter	Marine Biology	No	No	No	No	Yes	Harley 2011
FKP0421	SCOPUS	Full document	2016	Krampah	Yankson, Blay	Aspects of reproduction of the brown mussel Perna perna at the Iture rocky beach near Cape Coast, Ghana	African Journal of Marine Science	No	No	No	No	Yes	Harley 2011
FKP0430	SCOPUS	Full document	2017	Anderson	No second author	When and how should biotic interactionsbe considered in models of speciesniches and distributions	Journal of Biogeography	No	No	No	No	Yes	Harley 2011
FKP0449	SCOPUS	Full document	2017	Labaude	Rigaud, Cezilly	Additive effects of temperature and infection with an acanthocephalan parasite on the shredding activity of Gammarus fossarum (Crustacea: Amphipoda): the importance of aggregative behavior	Global Change Biology	No	No	No	No	Yes	Sanford 1999
FKP0452	SCOPUS	Full document	2017	Bonaviri	Graham, Gianguzza, Shears	Warmer temperatures reduce the influence of an important keystone predator	Journal of Animal Ecology	No	No	No	No	Yes	Harley 2011, Sanford 1999
FKP0466	SCOPUS	Full document	2016	Lv	Liu, Yang, Huang, Fan, Jiang, Zhao	Loss and self-restoration of macrobenthic diversity in reclamation habitats of estuarine islands in Yangtze Estuary, China	Marine Pollution Bulletin	No	No	No	No	Yes	Harley 2011
FKP0470	SCOPUS	Full document	2017	Perez-Matus	Ospin-Alvarez, Camus, Carrasco, Fernandez, Gelcich, Godoy, Ojeda, Pardo, Rozbaczylo, Subida, Thiel, Wieters, Navarrete	Temperate rocky subtidal reef community reveals human impacts across the entire food web	Marine Ecology Progress Series	No	No	No	No	Yes	Navarrete 1996
FKP0490	SCOPUS	Full document	2016	Urban	Bocedi, Hendry, Mihoub, Pe'er, Singer, Bridle, Crozier, Meester, Godsoe, Gonzalez, Hellmann, Holt, Huth, Johst, Krug, Leadley, Palmer, Pantel, Schmitz, Zollner, Travis	Improving the forecast for biodiveristy under climate change	Science	No	No	No	No	Yes	Harley 2011
FKP0503	SCOPUS	Full document	2014	Valdivia	Diaz, Holtheuer, Garrido, Huovinen, Gomez	Up, Down, and All Around: Scale-Dependent Spatial Variation in Rocky-Shore Communities of Fildes Peninsula, King George Island, Antarctica	PLoS ONE	No	No	No	No	Yes	Harley 2011
FKP0510	SCOPUS	Full document	2015	Aguilera	Valdivia, Broitman	Herbivore-Alga Interaction Strength Influences Spatial Heterogeneity in a KelpDominated Intertidal Community	PLoS ONE	No	No	No	No	Yes	Navarrete 1996
FKP0519	SCOPUS	Full document	2015	Monaco	Wethey, Gulledge, Helmuth	Shore-level size gradients and thermal refuge use in the predatory sea star Pisaster ochraceus: the role of environmental stressors	Marine Ecology Progress Series	No	No	No	No	Yes	Sanford 1999
FKP0538	SCOPUS	Full document	2015	Sui	Hu, Huang, Wang	Anti-predatory responses of the thick shell mussel Mytilus coruscus exposed to seawater acidification and hypoxia	Marine Environmental Research	No	No	No	No	Yes	Sanford 1999
FKP0556	SCOPUS	Full document	2015	DeLong	Gilbert, Shurin, Savage, Barton, Clements, Dell, Greig, Harley, Kratina, McCann, Tunney, Vasseur, O'connor	The Body Size Dependence of Trophic Cascades	American Naturalist	No	No	No	No	Yes	Harley 2011
FKP0567	SCOPUS	Full document	2016	Gestoso	Arenas, Olabarria	Ecological interactions modulate responses of two intertidal mussel species to changes in temperature and pH	Journal of Experimental Marine Biology and Ecology	No	No	No	No	Yes	Sanford 1999
FKP0584	SCOPUS	Full document	2015	Miller	Allen, King, Chilin, Reynoso, Denny	Warm microhabitats drive both increased respiration and growth rates of intertidal consumers	Marine Ecology Progress Series	No	No	No	No	Yes	Sanford 1999
FKP0605	SCOPUS	Full document	2013	Ruokolainen	McCann	Environmental weakening of trophic interactions drives stability in stochastic food webs	Journal of Theoretical Biology	No	No	No	No	Yes	Sanford 1999
FKP0630	SCOPUS	Full document	2013	Lowther	Harcourt, Goldsworthy	Regional variation in trophic ecology of adult female Australian sea lions inferred from stable isotopes in whiskers	Wildlife Research	No	No	No	No	Yes	Harley 2011
FKP0643	SCOPUS	Full document	2013	Harley	Anderson, Leberton, MacKay, Ayala-Diaz, Chong, Pond, Maddison, Hung, Iversen, Wong	The introduction of Littorina littorea to British Columbia, Canada: potential impacts and the importance of biotic resistance by native predators	Marine Biology	No	No	No	No	Yes	Harley 2011
FKP0658	SCOPUS	Full document	2013	Persson	Amundsen, De Roos, Knudsen, Primicerio, Klemetson	Density-dependent interactions in an Arctic char – brown trout system: competition, predation, or both?	Canadian Journal of Fisheries and Aquaculture Science	No	No	No	No	Yes	Leibold 1996
FKP0660	SCOPUS	Full document	2012	Yasuhara	Hunt, Breitburg, Tsujimoto, Katsuki	Human-induced marine ecological degradation: micropaleontological perspectives	Ecology and Evolution	No	No	No	No	Yes	Harley 2011
FKP0663	SCOPUS	Full document	2013	McCormick	Watson, Munday	Ocean acidification reverses competition for space as habitats degrade	Scientific Reports	No	No	No	No	Yes	Harley 2011
FKP0666	SCOPUS	Full document	2013	Bernhardt	Leslie	Resilience to Climate Change in Coastal Marine Ecosystems	Annual Reviews in Marine Science	No	No	No	No	Yes	Sanford 1999
FKP0694	SCOPUS	Full document	2013	Aguilera	Navarrete, Broitman	Differential effects of grazer species on periphyton of a temperate rocky shore	Marine Ecology Progress Series	No	No	No	No	Yes	Navarrete 1996
FKP0703	SCOPUS	Full document	2012	Russell	Connell	Origins and consequences of global and local stressors: incorporating climatic and non-climatic phenomena that buVer or accelerate ecological change	Marine Biology	No	No	No	No	Yes	Sanford 1999
FKP0708	SCOPUS	Full document	2011	Sala	Dayton	Predicting strong community impacts using experimental estimates of per capita interaction strength: benthic herbivores and giant kelp recruitment	Marine Ecology Progress Series	No	No	No	No	Yes	Navarrete 1996, Sanford 1999
FKP0729	SCOPUS	Full document	2012	Aguilera	Navarrete	Functional identity and functional structure change through succession in a rocky intertidal marine herbivore assemblage	Ecology	No	No	No	No	Yes	Navarrete 1996
FKP0732	SCOPUS	Full document	2012	Chiba	Sato	SIZE-SELECTIVE PREDATION AND DRILLHOLE-SITE SELECTIVITY IN EUSPIRA FORTUNEI (GASTROPODA: NATICIDAE): IMPLICATIONS FOR ECOLOGICAL AND PALAEOECOLOGICAL STUDIES	Journal of Molluscan Studies	No	No	No	No	Yes	Navarrete 1996
FKP0733	SCOPUS	Full document	2011	Kordas	Dudgeon	Dynamics of species interaction strength in space, time and with developmental stage	Proceeding of the Royal Society B	No	No	No	No	Yes	Sanford 1999
FKP0734	SCOPUS	Full document	2011	Rilov	Schiel	Community regulation: The relative importance of recruitment and predation intensity of an intertidal community dominant in a seascape context	PLoS ONE	No	No	No	No	Yes	Navarrete 1996
FKP0742	SCOPUS	Full document	2011	Hale	Calosi, McNeill, Mieszkowska, Widdicombe	Predicted levels of future ocean acidification and temperature rise could alter community structure and biodiversity in marine benthic communities	Oikos	No	No	No	No	Yes	Sanford 1999
FKP0757	SCOPUS	Full document	2012	Gosnell	Gaines	Keystone intimidators in the intertidal: non-consumptive effects of a keystone sea star regulate feeding and growth in whelks	Marine Ecology Progress Series	No	No	No	No	Yes	Navarrete 1996, Sanford 1999
FKP0794	SCOPUS	Full document	2012	Atwood	Richardson	Trophic Interactions Between Insects and Stream-Associated Amphibians in Steep, Cobble-Bottom Streams of the Pacific Coast of North America	Insects	No	No	No	No	Yes	Sanford 1999
FKP0823	SCOPUS	Full document	2007	Townley	Carslake, Kellie-Smith, McCarthy, Hodgson	Predicting transient amplification in perturbed ecological systems	Journal of Applied Ecology	No	No	No	No	Yes	Noonburg 2005
FKP0838	SCOPUS	Full document	2009	Olito	Fukami	Long-Term Effects of Predator Arrival Timing on Prey Community Succession	American Naturalist	No	No	No	No	Yes	Noonburg 2005
FKP0843	SCOPUS	Full document	2008	Wieters	Gaines, Navarrete, Blanchette, Menge	Scales of Dispersal and the Biogeography of Marine Predator-Prey Interactions	American Naturalist	No	No	No	No	Yes	Navarrete 1996
FKP0844	SCOPUS	Full document	2010	Pillai	Loreau, Gonzalez	A patch-dynamic framework for food web metacommunities	Theoretical Ecology	No	No	No	Yes	Yes	Amarasekare 2008
FKP0846	SCOPUS	Full document	2008	Doak	Estes, Halpern, Jacob, Lindberg, Lovvorn, Monson, Tinker, Williams, Wootton, Carroll, Emmerson, Micheli, Novak	Understandingmand predicting ecological dynamics: are major surpises inevitable?	Ecology	No	No	No	No	Yes	Sanford 1999
FKP0848	SCOPUS	Full document	2010	Bates	Stickle, Harley	Impact of temperature on an emerging parasitic association between a sperm-feeding scuticociliate and Northeast Pacific sea stars	Journal of Experimental Marine Biology and Ecology	No	No	No	No	Yes	Sanford 1999
FKP0849	SCOPUS	Full document	2009	Shinen	Morgan, Chan	Invasion resistance on rocky shores: direct and indirect effects of three native predators on an exotic and a native prey species	Marine Ecology Progress Series	No	No	No	No	Yes	Navarrete 1996
FKP0871	SCOPUS	Full document	2009	Sanford	Worth	Genetic differences among populationsof a marine snail drive geographic variation in predation	Ecology	No	No	No	No	Yes	Navarrete 1996
FKP0880	SCOPUS	Full document	2008	Hilton	Wellenreuthert, Clements	Physiology underpins habitat partitioning in a sympatric sister-species pair of intertidal fishes	Functional Ecology	No	No	No	No	Yes	Sanford 1999
FKP0883	SCOPUS	Full document	2007	Aguilera	Navarrete	Effects of Chiton granosus (Frembly, 1827) and other molluscan grazers on algal succession in wave exposed mid-intertidal rocky shores of central Chile	Experimental Marine Biology and Ecology	No	No	No	No	Yes	Navarrete 1996
FKP0903	SCOPUS	Full document	2006	Helmuth	Broitman, Blanchette, Gilman, Halpin, Harley, O'Donnell, Hofmann, Menge, Strickland	MOSAIC PATTERNS OF THERMAL STRESS IN THE ROCKY INTERTIDAL ZONE: IMPLICATIONS FOR CLIMATE CHANGE	Ecological Monographs	No	No	No	No	Yes	Sanford 1999
FKP0908	SCOPUS	Full document	2004	Przeslawski	No second author	A review of the effects of environmental stress on embryonic development within intertidal gastropod egg masses	Molluscan Research	No	No	No	No	Yes	Sanford 1999
FKP0920	SCOPUS	Full document	2005	Garza	No second author	Prey productivity effects on the impact of predators of the mussel, Mytilus californianus	Journal of Experimental Marine Biology and Ecology	No	No	No	Yes	Yes	Navarrete 1996, Sanford 1999
FKP0921	SCOPUS	Full document	2006	Harley	Pankey, Wares, Grosberg, Wonham	Color Polymorphism and Genetic Structure in the SeaStarPisaster ochraceus	Biological Bulletin	No	No	No	No	Yes	Sanford 2002
FKP0923	SCOPUS	Full document	2003	Emmerson	Yearsley	Weak interactions, omnivory and emergent food-web properties	The Royal Society	No	No	No	No	Yes	Sanford 1999
FKP0943	SCOPUS	Full document	2006	Westerbom	Lappalainen, Mustonan	Invariant size selection of blue mussels by roach despite variable prey size distributions	Marine Ecology Progress Series	No	No	No	No	Yes	Navarrete 1996
FKP0947	SCOPUS	Full document	2005	Kishi	Murakami, Nakano, Maekawa	Water temperature determines strength of top-down control in a stream food web	Freshwater Biology	No	No	No	No	Yes	Sanford 1999
FKP0948	SCOPUS	Full document	2004	Morton	No second author	PREDATOR–PREY INTERACTIONS BETWEEN LEPSIELLA VINOSA (GASTROPODA: MURICIDAE) AND XENOSTROBUS INCONSTANS (BIVALVIA: MYTILIDAE) IN A SOUTHWEST AUSTRALIAN MARSH	Journal of Molluscan Studies	No	No	No	No	Yes	Navarrete 1996
FKP0949	SCOPUS	Full document	2005	Navarrete	Wieters, Broitman, Castilla	Scales of benthic–pelagic coupling and the intensity of species interactions: From recruitment limitation to top-down control	Proceedings of the National Academy of Sciences of the United States of America	No	No	No	No	Yes	Navarrete 1996
FKP0955	SCOPUS	Full document	2002	Piraino	Fanelli, Boero	Variability of species’ roles in marine communities: change of paradigms for conservation priorities	Marine Biology	No	No	No	Yes	Yes	Navarrete 1996
FKP0965	SCOPUS	Full document	2006	Morton	No second author	Scavenging behaviour by Ergalatax contractus (Gastropoda: Muricidae) and interactions with Nassarius nodifer (Gastropoda: Nassariidae) in the Cape d’Aguilar Marine Reserve, Hong Kong	Journal of the Marine Biological Association of the United Kingdom	No	No	No	No	Yes	Navarrete 1996
FKP0971	SCOPUS	Full document	2005	Guichard	No second author	Interaction strength and extinction risk in a metacommunity	Proceeding of the Royal Society B	No	No	No	No	Yes	Sanford 1999
FKP0978	SCOPUS	Full document	2006	Altieri	Witman	Local extinction of a foundation species in a hypoxic estuary: Integrating individuals to ecosystem	Ecology	No	No	No	No	Yes	Sanford 1999
FKP0985	SCOPUS	Full document	2006	Schoch	Menge, Allison, Kavanaugh, Thompson, Wood	Fifteen degrees of separation: Latitudinal gradients of rocky intertidal biota along the California Current	Limmology and Oceanography	No	No	No	No	Yes	Sanford 1999
FKP0995	SCOPUS	Full document	2005	Quince	Higgs, McKane	Deleting species from model food webs	Oikos	No	No	No	Yes	Yes	Navarrete 1996
FKP0998	SCOPUS	Full document	2003	Amarasekare	No second author	Diversity–stability relationships in multitrophic systems: an empirical exploration	Journal of Animal Ecology	No	No	No	Yes	Yes	Navarrete 1996
FKP1004	SCOPUS	Full document	2001	Abrams	No second author	Describing and quantifying interspecific interactions: a commentary on recent approaches	Oikos	No	No	No	No	Yes	Navarrete 1996
FKP1005	SCOPUS	Full document	2000	Navarrete	Menge, Daley	SPECIES INTERACTIONS IN INTERTIDAL FOOD WEBS: PREY OR PREDATION REGULATION OF INTERMEDIATE PREDATORS?	Ecology	No	No	No	No	Yes	Navarrete 1996, Sanford 1999
FKP1012	SCOPUS	Full document	2002	Lam	No second author	ESCAPE RESPONSES OF INTERTIDAL GASTROPODS ON A SUBTROPICAL ROCKY SHORE IN HONG KONG	Journal of Molluscan Studies	No	No	No	No	Yes	Navarrete 1996
FKP1024	SCOPUS	Full document	2002	Gomez	Gonzalez-Megias	ASYMMETRICAL INTERACTIONS BETWEEN UNGULATES AND PHYTOPHAGOUS INSECTS: BEING DIFFERENT MATTERS	Ecology	No	No	No	No	Yes	Navarrete 1996
FKP1031	SCOPUS	Full document	2000	Bianchi	Morri	Marine Biodiversity of the Mediterranean Sea: Situation, Problems and Prospects for Future Research	Marine Pollution Bulletin	No	No	No	Yes	Yes	Sanford 1999
FKP1047	SCOPUS	Full document	1998	Hunt	Scheibling	Effects of whelk (Nucella lapillus (L.)) predation on mussel (Mytilus trossulus (Gould), M. edulis (L.)) assemblages in tidepools and on emergent rock on a wave-exposed rocky shore in Nova Scotia, Canada	Journal of Experimental Marine Biology and Ecology	No	No	No	No	Yes	Navarrete 1996
FKP1063	SCOPUS	Full document	2001	Dahlhoff	Buckley, Menge	PHYSIOLOGY OF THE ROCKY INTERTIDAL PREDATOR NUCELLA OSTRINA ALONG AN ENVIRONMENTAL STRESS GRADIENT	Ecology	No	No	No	No	Yes	Navarrete 1996, Sanford 1999
FKP1070	SCOPUS	Full document	1998	Dolmer	No second author	The interactions between bed structure of Mytilus edulis L. and the predator Asterias rubens L.	Journal of Experimental Marine Biology and Ecology	No	No	No	No	Yes	Navarrete 1996
