# Supplementary material for: Keystone Predation: What Is It, and Is It Supported by Empirical Evidence?
Source: Ecol Evol. 2025 Dec 11;15(12):e72488. doi: 10.1002/ece3.72488 (PMC12698509; doi:10.1002/ece3.72488)
Supplement: Supplementary file 2 — Data S2: Full list of keystone predation publications returned from our specific “title, abstract, & keywords” SCOPUS search, as well as the Google pre‐1993 search, which was used to assess whether empirical evidence supports keystone predation. This file contains the search database where the publication was found, publication year, authors' list, article title, journal name, relevant experimental metadata, such as experiment type, location, realm community/predator taxa, and mobility. The file also contains whether the publication authors say keystone predation was observed in their experiments or not. [file ECE3-15-e72488-s001.xlsx]

## Sheet: Sheet1
PubID	Search database	Section searched	Year	Lead author	Full author list	Publication name	Journal name	Experiment Type	Experiment Location	Realm	Predator Manipulation	Predator taxa	Predator Mobility	Competitors taxa	Competitor Mobility	KP Main Obj?	KP Found?
ATK001	SCOPUS	Title, Abstract & Keywords	2008	Amarasekare	No second author	Spatial Dynamics of keystone predation	Journal of Animal Ecology	Mathematical	No physical space needed	Non-realm specific	NA	NA	NA	NA	NA	NA	NA
ATK002	SCOPUS	Title, Abstract & Keywords	2012	Baiser	Gotelli, Buckley, Miller, Ellison	Geographic Variation in Network Structure of a Nearctic Aquatic 1 Food Web	Global Ecology and Biogeography	Mensurative	Field	Freshwater	No	Invertebrate	Mobile	Invertebrate	Mobile	Yes	No
ATK003	SCOPUS	Title, Abstract & Keywords	2014	Bidner	No second author	Primate on the Menu:Direct and Indirect Effects of predation on primate communities	International Journal of Primatology	Mensurative	Field	Terrestrial	No	Vertebrate	Mobile	Vertebrate	Mobile	Yes	Proposed post hoc
ATK004	SCOPUS	Title, Abstract & Keywords	2011	Calcagno	Sun, Schmitz, Loreau	Keystone Predation and Plant Species Coexistence: The Role of Carnivore Hunting Mode	American Naturalist	Mathematical	No physical space needed	Non-realm specific	NA	NA	NA	NA	NA	NA	NA
ATK005	SCOPUS	Title, Abstract & Keywords	2018	Canter	Cuellar-Gempeler, Pastore, Miller, Mason	Predator identity and ecological impacts: Functional redundancy or functional diversity?	Ecology	Manipulative	Laboratory	Freshwater	Yes	Invertebrate	Mobile	Bacteria	Mobile	Yes	Yes
ATK006	SCOPUS	Title, Abstract & Keywords	2003	Chalcraft	Resetarits	Predator identity more than predator richness structures aquatic microbial assemblages in Sarracenia purpurea leaves	Ecology	Manipulative	Mesocosm	Freshwater	Yes	Vertebrate	Mobile	Vertebrate	Mobile	Yes	Yes
ATK007	SCOPUS	Title, Abstract & Keywords	2018	Davidson	Dorn	System productivity alters predator sorting of a size‑structured mixed prey community	Oecologia	Manipulative	Mesocosm	Freshwater	Yes	Invertebrate	Mobile	Invertebrate	Mobile	Yes	No
ATK008	SCOPUS	Title, Abstract & Keywords	2007	Declerck	Vandersttukken, Pals, Muylaert, Meester	Plankton biodiversity along a gradient of produtivity and its mediation by macrophytes	Ecology	Manipulative	Mesocosm	Freshwater	Yes	Invertebrate	Mobile	Invertebrate	Mobile	No	Proposed post hoc
ATK009	SCOPUS	Title, Abstract & Keywords	2010	Eitam	Blaustein	Effects of predator density and duration of predator occupancy on crustacean abundance and diversity in experimental pools	Hydrobiologia	Manipulative	Mesocosm	Freshwater	Yes	Invertebrate	Mobile	Invertebrate	Mobile	Yes	Yes
ATK010	SCOPUS	Title, Abstract & Keywords	2014	Freed	Kesavaraju, Leisnham	Effects of Competition and Predation by Native Mosquitoes on the North American Invasion of Aedes japonicus japonicus (Diptera: Culicidae)	Journal of Medical Entomology	Manipulative	Laboratory	Freshwater	Yes	Invertebrate	Mobile	Invertebrate	Mobile	Yes	No
ATK011	SCOPUS	Title, Abstract & Keywords	2014	Freed	Leisnham	Roles of spatial partitioning, competition, and predation in the North American invasion of an exotic mosquito	Oecologia	Manipulative	Laboratory	Freshwater	Yes	Invertebrate	Mobile	Invertebrate	Mobile	Yes	No
ATK012	SCOPUS	Title, Abstract & Keywords	2004	Hall	No second author	Stoichiometrically Explicit Competition between Grazers: Species Replacement, Coexistence, and Priority Effects along Resource Supply Gradients	American Naturalist	Mathematical	No physical space needed	Non-realm specific	NA	NA	NA	NA	NA		NA
ATK013	SCOPUS	Title, Abstract & Keywords	2011	Harley	No second author	Climate Change, Keystone Predation, and Biodiversity Loss	Science	Manipulative	Field	Marine	Yes	Invertebrate	Mobile	Invertebrate	Sessile	Yes	Yes/No
ATK014	SCOPUS	Title, Abstract & Keywords	2009	Held	Harley	Responses to low salinity by the sea starPisaster ochraceusfrom high- and low-salinity populations	Invertebrate Biology	Mensurative	Field	Marine	No	Invertebrate	Mobile	Invertebrate	Sessile	Yes	Yes/No
ATK015	SCOPUS	Title, Abstract & Keywords	2019	Hind	Starko, Burt, Lemay, Salomon, Martone	Trophic control of cryptic coralline algal diversity	PNAS	Mensurative	Field	Marine	No	Invertebrate	Mobile	Plants	Sessile	Yes	Yes/No
ATK016	SCOPUS	Title, Abstract & Keywords	2006	Jiang	Krumins	Consumer vs environmental productivity control of bacterial diversity and bacteria-mediated organic matter decomposition	Oikos	Manipulative	Laboratory	Freshwater	Yes	Invertebrate	Mobile	Bacteria	Mobile	Yes	Yes
ATK017	SCOPUS	Title, Abstract & Keywords	1998	Kay	No second author	Are ecosystems structured from the top-down or bottom-up: A new look at an old debate	Wildlife Society Bulletin	Non-experimental	No physical space needed	Terrestrial	NA	NA	NA	NA	NA	NA	NA
ATK018	SCOPUS	Title, Abstract & Keywords	2007	Kay	No second author	Were Native People Keystone Predators? A Continuous-Time Analysis of Wildlife Observations Made by Lewis and Clark in 1804-1806	The Candian Field-Naturalist	Non-experimental	No physical space needed	Terrestrial	NA	NA	NA	NA	NA	NA	NA
ATK019	SCOPUS	Title, Abstract & Keywords	2003	Krivan	Schmitz	Adaptive foraging and flexible food web topology	Evolutionary Ecology Research	Mathematical	No physical space needed	Non-realm specific	NA	NA	NA	NA	NA		NA
ATK020	SCOPUS	Title, Abstract & Keywords	1994	Lohse	No second author	The importance of secondary substratum in a rocky intertidal community	Journal of Experimental Marine Biology and Ecology	Mensurative	Field	Marine	No	Invertebrate	Mobile	Invertebrate	Sessile	No	Yes/No
ATK021	SCOPUS	Title, Abstract & Keywords	2014	McPeek	No second author	Keystone and Intraguild Predation, Intraspecific Density Dependence, and a Guild of Coexisting Consumers	American Naturalist	Mathematical	No physical space needed	Non-realm specific	NA	NA	NA	NA	NA		NA
ATK022	SCOPUS	Title, Abstract & Keywords	2004	Menge	Blanchette, Raimondi, Friedenburg, Gaines, Lubchenco, Lohse, Hudson, Foley, Pnamplin	Species interaction strength: Testing model predictions along an upwelling gradient	Ecological Monographs	Manipulative	Field	Marine	Yes	Invertebrate	Mobile	Invertebrate	Sessile	Yes	Yes/No
ATK023	SCOPUS	Title, Abstract & Keywords	2021	Menge	Foley, Robart, Richmond, Noble, Chan	Keystone predation: Trait‐based or driven by extrinsic processes? Assessment using a comparative‐experimental approach	Ecological Monographs	Manipulative	Field	Marine	Yes	Invertebrate	Mobile	Invertebrate	Sessile	Yes	Yes/No
ATK024	SCOPUS	Title, Abstract & Keywords	2021	Moritsch	No second author	Expansion of intertidal mussel beds following disease-driven reduction of a keystone predator	Marine Environmental Research	Mensurative	Field	Marine	No	Invertebrate	Mobile	Invertebrate	Sessile	Yes	Yes/No
ATK025	SCOPUS	Title, Abstract & Keywords	2018	Moritsch	Raimondi	Reduction and recovery of keystone predation pressure after disease-related mass mortality	Ecology and Evolution	Mensurative	Field	Marine	No	Invertebrate	Mobile	Invertebrate	Sessile	No	Yes/No
ATK026	SCOPUS	Title, Abstract & Keywords	2020	Nakazawa	No second author	Species interaction: Revisiting its terminology and concept	Ecological Research	Non-experimental	No physical space needed	Non-realm specific	NA	NA	NA	NA	NA	NA	NA
ATK027	SCOPUS	Title, Abstract & Keywords	1996	Navarrete	Menge	Keystone predation and interaction strength: Interactive effects of predators on their main prey	Ecological Monographs	Manipulative	Field	Marine	Yes	Invertebrate	Mobile	Invertebrate	Sessile	Yes	Yes/No
ATK028	SCOPUS	Title, Abstract & Keywords	2020	Nieoczym	Mencfel, Gorzel, Kloskowski	Reduced abundance but increased diversity of chironomid larvae under higher trophic pressure from fish in semi-permanent ponds	Limnologica	Manipulative	Mesocosm	Freshwater	Yes	Vertebrate	Mobile	Invertebrate	Mobile	Yes	Yes
ATK029	SCOPUS	Title, Abstract & Keywords	2005	Noonburg	Abrams	Transient dynamics limit the effectiveness of keystone predation in bringing about coexistence	American Naturalist	Mathematical	No physical space needed	Non-realm specific	NA	NA	NA	NA	NA		NA
ATK030	SCOPUS	Title, Abstract & Keywords	2004	Pinnegar	Polunin	Predicting indirect effects of fishing in mediterranean rocky littoral communities using a dynamic simulation model	Ecological Modelling	Mathematical	No physical space needed	Non-realm specific	NA	NA	NA	NA	NA		NA
ATK031	SCOPUS	Title, Abstract & Keywords	2019	Pringle	Kartzinal, Palmer, Thurman, Fox-Dobbs, Xu, Hitchinson, Coverdale, Daskin, Evangelista, Gotanda, Man in 't Veld, Wegener, Kolbe, Schoener, Spiller, Losos, Barrett	Predator-induced collapse of niche structure and species coexistence	Nature	Manipulative	Mesocosm	Terrestrial	Yes	Vertebrate	Mobile	Vertebrate	Mobile	Yes	No
ATK032	SCOPUS	Title, Abstract & Keywords	2023	Ramesh	Hall	Niche theory for within-host parasite dynamics: Analogies to food web modules via feedback loops	Ecology Letters	Mathematical	No physical space needed	Non-realm specific	NA	NA	NA	NA	NA		NA
ATK033	SCOPUS	Title, Abstract & Keywords	2016	Rashidul	Noda	An experimental evaluation of the direct and indirect effects of endemic seaweeds, barnacles, and invertebrate predators on the abundance of the introduced rocky intertidal barnacle Balanus glandula	Population Ecology	Manipulative	Field	Marine	Yes	Invertebrate	Mobile	Plants/invertebrate	Sessile	Yes	Yes
ATK034	SCOPUS	Title, Abstract & Keywords	2022	Ratajczak	Collins, Blair, Koerner, Louthan, Smith, Taylor, Nippert	Reintroducing bison results in long-running and resilient increases in grassland diversity	PNAS	Manipulative	Mesocosm	Terrestrial	Yes	Vertebrate	Mobile	Plants	Sessile	Yes	Yes
ATK035	SCOPUS	Title, Abstract & Keywords	1997	Robles	No second author	Changing recruitment in constant species assemblages: implications for predation theory in intertidal communities	Ecology	Manipulative	Field	Marine	Yes	Invertebrate	Mobile	Plants/invertebrate	Sessile	Yes	Yes/No
ATK036	SCOPUS	Title, Abstract & Keywords	1999	Sanford	No second author	Regulation of keystone predation by small changes in ocean temperature	Science	Manipulative	Field	Marine	Yes	Invertebrate	Mobile	Invertebrate	Sessile	Yes	Yes/No
ATK037	SCOPUS	Title, Abstract & Keywords	2005	Sarnelle	No second author	Daphnia as keystone predators: effects on phytoplankton diversity and grazing resistance	Journal of Plankton Research	Manipulative	Field	Freshwater	Yes	Invertebrate	Mobile	Invertebrate	Sessile	Yes	Yes
ATK038	SCOPUS	Title, Abstract & Keywords	2006	Schmitz	No second author	Predators have large effects on ecosystem properties by changing plant diversity, not plant biomass	Ecology	Manipulative	Field	Terrestrial	Yes	Invertebrate	Mobile	Plants	Sessile	Yes	Yes
ATK039	SCOPUS	Title, Abstract & Keywords	2018	Shelton	Harvey, Samhouri, Andrews, Feist, Frick, Tolimieri, Williams, Antrim, Berry	From the predictable to the unexpected: kelp forest and benthic invertebrate community dynamics following decades of sea otter expansion	Oecologia	Mensurative	Field	Marine	No	Vertebrate	Mobile	Plants/invertebrate	Mobile/Sessile	Yes	Yes/No
ATK040	SCOPUS	Title, Abstract & Keywords	2011	Siepielski	Mertens, Wilkinson, McPeek	Signature of ecological partitioning in the maintenance of damselfly diversity	Journal of Animal Ecology	Manipulative	Field	Freshwater	Yes	Vertebrate	Mobile	Invertebrate	Mobile	No	Proposed post hoc
ATK041	SCOPUS	Title, Abstract & Keywords	2001	Steiner	No second author	The effects of prey heterogeneity and consumer identity on the limitation of trophic-level biomass	Ecology	Manipulative	Mesocosm	Freshwater	Yes	Invertebrate	Mobile	Plants	Mobile	Yes	Yes
ATK042	SCOPUS	Title, Abstract & Keywords	2021	Stemp	Anderson, Davenport	Macrogeographic variation of a pond predator's top-down effects in a common garden environment	Population Ecology	Manipulative	Mesocosm	Freshwater	Yes	Vertebrate	Mobile	Vertebrate	Mobile	Yes	No
ATK043	SCOPUS	Title, Abstract & Keywords	2006	Stevens	Steiner	Effects of predation and nutrient enrichment on a food web with edible and inedible prey	Freshwater Biology	Manipulative	Mesocosm	Freshwater	Yes	Invertebrate	Mobile	Bacteria/plants	Mobile	Yes	No
ATK044	SCOPUS	Title, Abstract & Keywords	2020	Sullivan-Stack	Menge	Testing ecological release as a compensating mechanism for mass mortality in a keystone predator	Marine Ecology Progress Series	Manipulative	Field	Marine	Yes	Invertebrate	Mobile	Invertebrate	Sessile	No	No
ATK045	SCOPUS	Title, Abstract & Keywords	2014	Vage	Storesund, Giske, Thingstad	Optimal defense strategies in an idealized microbial food web under trade-off between competition and defense	PLoS ONE	Mathematical	No physical space needed	Non-realm specific	NA	NA	NA	NA	NA		NA
ATK046	SCOPUS	Title, Abstract & Keywords	2008	Van Der Stap	Vos, Tollrian, Mooij	Inducible defenses, competition and shared predation in planktonic food chains	Oecologia	Manipulative	Field	Freshwater	Yes	Invertebrate	Mobile	Invertebrate	Mobile	Yes	No
ATK047	SCOPUS	Title, Abstract & Keywords	2021	Weitzman	Konar	Biological correlates of sea urchin recruitment in kelp forest and urchin barren habitats	Marine Ecology Progress Series	Mensurative	Field	Marine	No	Invertebrate	Mobile	Plants	Sessile	No	Yes/No
ATK048	SCOPUS	Title, Abstract & Keywords	2017	Zimmer	Ferrier, Kim, Ogorzalek, Zimmer, Loo	Keystone predation and molecules of keystone significance	Ecology	Manipulative	Field/Laboratory	Marine	Yes	Invertebrate	Mobile	Invertebrate	Sessile	No	No
ATK049	SCOPUS	Title, Abstract & Keywords	2016	Zimmer	Ferrier, Zimmer	KEYSTONEin: A glycoprotein cue drives predation on mussels and structures rocky intertidal communities	Marine Ecology Progress Series	Manipulative	Laboratory	Marine	Yes	Invertebrate	Mobile	Invertebrate	Sessile	No	No
ATK050	SCOPUS	Title, Abstract & Keywords	2018	Miller	Bradshaw, Holzapfel	Pitcher-plant communities as model systems for addressing fundamental questions in ecology and evolution	Carnivorous Plants: Physiology, Ecology, and Evolution	Non-experimental	No physical space needed	Freshwater	NA	NA	NA	NA	NA	NA	NA
ATK051	SCOPUS	Title, Abstract & Keywords	2017	Lany	Zarnetske, Gouhier, Menge	Incorporating Context Dependency of Species Interactions in Species Distribution Models	Integrative and Comparative Biology	Mensurative	Field	Marine	No	Invertebrate	Mobile	Invertebrate	Sessile	Yes	Yes/No
ATK052	SCOPUS	Title, Abstract & Keywords	2015	Terborgh	No second author	Toward a trophic theory of species diversity	Proceedings of the National Academy of Sciences of the United States of America	Non-experimental	No physical space needed	Non-realm specific	NA	NA	NA	NA	NA	NA	NA
ATK053	SCOPUS	Title, Abstract & Keywords	2013	Menge	Iles, Friedenburg	Keystone Species	Encyclopedia of Biodiversity: Second Edition	Non-experimental	No physical space needed	Non-realm specific	NA	NA	NA	NA	NA	NA	NA
ATK054	SCOPUS	Title, Abstract & Keywords	2010	Emmett	No second author	Sea changes: Structure and functioning of emerging marine communities	Community Ecology: Processes, Models, and Applications	Non-experimental	No physical space needed	Marine	NA	NA	NA	NA	NA	NA	NA
ATK055	SCOPUS	Title, Abstract & Keywords	2004	Liess	Hillebrand	Invited review: Direct and indirect effects in herbivore - Periphyton interactions	Archiv fur Hydrobiologie	Non-experimental	No physical space needed	Marine	NA	NA	NA	NA	NA	NA	NA
ATK056	SCOPUS	Title, Abstract & Keywords	2003	Raghukumar	Anil	Marine biodiversity and ecosystem functioning: A perspective	Current Science	Non-experimental	No physical space needed	Marine	NA	NA	NA	NA	NA	NA	NA
ATK057	SCOPUS	Title, Abstract & Keywords	1999	Saville Waid	No second author	Does soil biodiversity depend upon metabiotic activity and influences?	Applied Soil Ecology	Non-experimental	No physical space needed	Terrestrial	NA	NA	NA	NA	NA	NA	NA
ATK058	SCOPUS	Title, Abstract & Keywords	2023	Weitzman	Konar, Edwards, Rasher, Kenner, Tinker, Estes	Changes in Abiotic Drivers of Green Sea Urchin Demographics following the Loss of a Keystone Predator	Journal of Marine Sciences	Mensurative	Field	Marine	No	Vertebrate	Mobile	Invertebrate	Mobile	No	Yes/No
GKP0001	Google Scholar	NA	1993	Mills	Soule, Doak	The Keystone-Species concept in ecology and conservation	BioScience	Non-experimental	No physical space needed	Non-realm specific	NA	NA	NA	NA	NA	NA	NA
GKP0002	Google Scholar	NA	1981	Thorp	Bergey	Field experiments on responses of a freshwater, benthic macroinvertebrate community to vertbrate predators	Ecology	Manipulative	Field	Freshwater	Yes	Vertebrate	Mobile	Invertebrate	Mobile	Yes	No
GKP0003	Google Scholar	NA	1986	Brandt	No second author	DISAPPEARANCE OF THE DEEPWATER SCULPIN (MYOXOCEPHALUS THOMPSONl) FROM LAKE ONTARIO: THE KEYSTONE PREDATOR HYPOTHESIS	Journal of Great Lakes Research	Mensurative	Field	Freshwater	No	Vertebrate	Mobile	Vertebrate	Mobile	Yes	Yes
GKP0004	Google Scholar	NA	1985	Sih	Crowely, McPeek, Petranka, Strohmeier	Predation, competition, and prey communities: A review of field experiments	Annual Reviews in Ecology and Systematics	Non-experimental	No physical space needed	Non-realm specific	NA	NA	NA	NA	NA	NA	NA
GKP0005	Google Scholar	NA	1992	Werner	No second author	Competitive Interactions between Wood Frog and Northern Leopard Frog Larvae: The Influence of Size and Activity	Copeia	Manipulative	Laboratory	Freshwater	Yes	Vertebrate	Mobile	NA	NA	No	No
GKP0006	Google Scholar	NA	1992	Flecker	No second author	Fish trophic guilds and the stucture of a tropical stream: Weak direct vs. strong indirect effects	Ecology	Manipulative	Field	Freshwater	Yes	Vertebrate	Mobile	Invertebrate	Mobile	No	No
GKP0007	Google Scholar	NA	1993	Robles	Robb	Varied carnivore effects and the prevalence of intertidal algal turfs	Journal of Experimental Marine Biology and Ecology	Manipulative	Field	Marine	Yes	Vertebrate/Invertebrate	Mobile	Plants/invertebrate	Sessile	Yes	Yes/No
GKP0008	Google Scholar	NA	1987	Fairweather	No second author	Experiments on the interaction between predation and the availability of different prey on rocky seashores	Journal of Experimental Marine Biology and Ecology	Manipulative	Field	Marine	Yes	Invertebrate	Mobile	Plants/invertebrate	Mobile/Sessile	No	No
GKP0009	Google Scholar	NA	1991	Blaustein	Margalit	Indirect effects of the fairy shrimp, Branchipus schaeffevi and two ostracod species on Bacillus thuringiensis var Zsraelensis-induced mortality in mosquito larvae	Hydrobiologia	Manipulative	Laboratory	Freshwater	Yes	Invertebrate	Mobile	Bacteria/invertebrate	Mobile	No	No
GKP0010	Google Scholar	NA	1989	Strohmeier	Crowely, Johnson	Effects of Red-Spotted Newts (Notophthalmus viridescens) on the Densities of lnvertebrates in a Permanent, Fish-Free Pond: A One-Month Enclosure Experiment	Journal of Freshwater Ecology	Manipulative	Field	Freshwater	Yes	Vertebrate	Mobile	Invertebrate	Mobile	No	Proposed post hoc
GKP0011	Google Scholar	NA	1993	Walters	Moriarty	The effect of complex trophihc interaction on marine microbenthic community	Ecology	Manipulative	Field	Marine	Yes	Invertebrate/protists	Mobile	Bacteria/plants	Mobile	No	No
GKP0012	Google Scholar	NA	1993	Wissinger	McGrady	Intraguild predation and competition between larval dragonflies: Direct and indirect effects on shared prey	Ecology	Manipulative	Field/Laboratory	Freshwater	Yes	Invertebrate	Mobile	Invertebrate	Mobile	No	No
GKP0013	Google Scholar	NA	1984	Brönmark	Herrmann, Malmqvist, Otto, Sjörstöm	Animal community structure as a function of stream size	Hydrobiologia	Mensurative	Field	Freshwater	No	No predator tested	NA	Invertebrate	Mobile	No	No
GKP0014	Google Scholar	NA	2014	Pati	Goswami, Patra	Keystone species: King of the ecosystem	Journal of Sustainable Planet	Non-experimental	No physical space needed	Non-realm specific	NA	NA	NA	NA	NA	NA	NA
GKP0015	Google Scholar	NA	1986	Jaksic	No second author	PredatoPredator-prey interactions in terrestrial and intertidal ecosystems: Are the differences real?	Revista Chilena de Historia Natural	Non-experimental	No physical space needed	Non-realm specific	NA	NA	NA	NA	NA	NA	NA
