# Supplementary material for: Keystone Predation: What Is It, and Is It Supported by Empirical Evidence?
Source: Ecol Evol. 2025 Dec 11;15(12):e72488. doi: 10.1002/ece3.72488 (PMC12698509; doi:10.1002/ece3.72488)
Supplement: Supplementary file 3 — Data S3: Coordinates for the individual study sites (n = 335) from the 45 studies returned from the “title, abstract, & keywords” SCOPUS search, as well as the Google pre‐1993 search, which was used to better understand the global distribution of keystone predation studies. This file contains a relational publication identifier (to the keystone predation‐specific publications, see ST2KPPubs file), the study's publication year, lead author, coordinates in decimal degrees and a publication‐provided site name. [file ECE3-15-e72488-s003.xlsx]

## Sheet: Sheet1
PubID	Year	Author	Latitude	Longitude	Climate Zone	Publication provided site name
ATK002	2012	Baiser	29.9041	-85.2513	Subtropical	US 4
ATK002	2012	Baiser	30.2429	-85.1643	Subtropical	US 5
ATK002	2012	Baiser	30.4681	-88.2525	Subtropical	US 1
ATK002	2012	Baiser	30.7301	-87.2521	Subtropical	US 3
ATK002	2012	Baiser	31.0288	-88.122	Subtropical	US 2
ATK002	2012	Baiser	31.475	-81.5105	Subtropical	US 6
ATK002	2012	Baiser	34.9628	-79.9112	Subtropical	US 7
ATK002	2012	Baiser	35.1676	-79.6432	Subtropical	US 8
ATK002	2012	Baiser	38.7082	-75.5158	Subtropical	US 10
ATK002	2012	Baiser	39.6775	-76.2841	Subtropical	US 9
ATK002	2012	Baiser	40.0751	-74.408	Temperate	US 11
ATK002	2012	Baiser	40.5112	-74.8368	Temperate	US 12
ATK002	2012	Baiser	41.0804	-82.0929	Temperate	US 17
ATK002	2012	Baiser	41.5502	-85.4475	Temperate	US 19
ATK002	2012	Baiser	41.8474	-83.5712	Temperate	US 18
ATK002	2012	Baiser	42.5178	-71.9422	Temperate	US 13
ATK002	2012	Baiser	42.8069	-70.9774	Temperate	US 14
ATK002	2012	Baiser	44.2159	-78.5109	Temperate	Canada 7
ATK002	2012	Baiser	44.541	-74.8151	Temperate	US16
ATK002	2012	Baiser	44.541	-73.3937	Temperate	US 15
ATK002	2012	Baiser	45.4656	-78.9089	Temperate	Canada 6
ATK002	2012	Baiser	45.5851	-84.3672	Temperate	US20
ATK002	2012	Baiser	45.6018	-61.6106	Temperate	Canada 3
ATK002	2012	Baiser	45.7057	-66.123	Temperate	Canada 1
ATK002	2012	Baiser	46.3361	-91.3038	Temperate	US 21
ATK002	2012	Baiser	46.3917	-63.2842	Temperate	Canada 2
ATK002	2012	Baiser	46.7272	-70.9488	Temperate	Canada 5
ATK002	2012	Baiser	47.2159	-52.9264	Temperate	Canada 4
ATK002	2012	Baiser	47.2315	-93.5781	Temperate	US 22
ATK002	2012	Baiser	48.2637	-85.9024	Temperate	Canada 8
ATK002	2012	Baiser	49.6818	-97.5582	Temperate	Canada 10
ATK002	2012	Baiser	53.4941	-77.5443	Temperate	Canada 9
ATK002	2012	Baiser	53.9316	-103.244	Temperate	Canada 11
ATK002	2012	Baiser	54.0653	-107.793	Temperate	Canada 12
ATK002	2012	Baiser	54.265	-112.171	Temperate	Canada 14
ATK002	2012	Baiser	54.265	-109.783	Temperate	Canada 13
ATK002	2012	Baiser	56.7123	-111.716	Temperate	Canada 15
ATK002	2012	Baiser	56.8369	-124.622	Temperate	Canada 16
ATK003	2014	Bidner	-21.1608	47.382	Tropical	Ranomafana National Park
ATK003	2014	Bidner	-20.7396	44.172	Tropical	Kirindy Private Reserve
ATK003	2014	Bidner	-12.0405	-71.723	Tropical	Manu National Park
ATK003	2014	Bidner	0.436482	30.3667	Tropical	Kibale National Park
ATK003	2014	Bidner	3.51778	102.133	Tropical	Krau Wildlife Preserve
ATK003	2014	Bidner	3.72945	97.4594	Tropical	Gunung Leuser National Park
ATK003	2014	Bidner	4.68271	-56.1822	Tropical	Ralleighvalen Nature Reserve
ATK003	2014	Bidner	5.69066	-6.9405	Tropical	Taï National Park
ATK005	2018	Canter	30.0999	-84.7317	Subtropical	Apalachicola National Forest
ATK006	2003	Chalcrafft	36.5613	-76.2667	Subtropical	Naval Security Group Activity Northwest
ATK007	2018	Davidson	26.0827	-80.2356	Subtropical	FAU Davie Campus
ATK008	2007	Declerck	NA	NA	NA	NA
ATK009	2010	Eitam	32.7615	35.0195	Subtropical	University of Haifa
ATK010	2014	Freed	NA	NA	NA	NA
ATK011	2014	Freed	38.9351	-77.0824	Subtropical	Metropolitan Washington, D.C.
ATK013	2011	Harley	48.2978	-123.963	Temperate	Vancouver Island Coast and Olympic Peninsula Coast in Strait of Juan de Fuca
ATK014	2009	Held	49.3069	-123.211	Temperate	Burrard Inlet, Canada
ATK015	2019	Hind	51.4206	-127.91	Temperate	Site 4
ATK015	2019	Hind	51.7271	-128.002	Temperate	Site 3
ATK015	2019	Hind	51.9019	-128.438	Temperate	Site 1
ATK015	2019	Hind	52.0672	-128.406	Temperate	Site 2
ATK016	2006	Jiang	NA	NA	NA	NA
ATK020	1993	Lohse	34.3927	-119.521	Subtropical	Carpeteria State Beach
ATK020	1993	Lohse	34.403	-119.743	Subtropical	Arroyo Burro County Beach
ATK020	1993	Lohse	34.4048	-119.844	Subtropical	UCSB Campus Point
ATK020	1993	Lohse	34.4606	-120.025	Subtropical	El Capitan State Beach
ATK020	1993	Lohse	34.4633	-120.07	Subtropical	Refugio State Beach
ATK020	1993	Lohse	34.4748	-120.23	Subtropical	Gaviota State Beach
ATK020	1993	Lohse	34.511	-120.501	Subtropical	Jalama County Beach
ATK020	1993	Lohse	34.5227	-119.987	Subtropical	Gato Canyon
ATK020	1993	Lohse	34.9041	-120.67	Subtropical	Point Sal
ATK020	1993	Lohse	35.1614	-120.758	Subtropical	Point San Luis
ATK020	1993	Lohse	35.26	-120.895	Subtropical	Corallina Cove, Montana de Oro State Beach
ATK020	1993	Lohse	35.2891	-120.883	Subtropical	Hazrards Cove, Montana de Oro State Beach
ATK020	1993	Lohse	35.3669	-120.869	Subtropical	Morro Rock Breakwater
ATK020	1993	Lohse	35.3715	-120.866	Subtropical	Morro Rock, Northern Side
ATK020	1993	Lohse	35.4425	-120.893	Subtropical	Cayucos
ATK020	1993	Lohse	38.5796	-123.333	Subtropical	Salt Point State Park
ATK020	1993	Lohse	41.1246	-124.156	Temperate	Patricks Point State Park
ATK020	1993	Lohse	44.8337	-124.062	Temperate	Boiler Bay
ATK022	2004	Menge	34.4145	-119.816	Subtropical	Alegria
ATK022	2004	Menge	34.4197	-119.892	Subtropical	Ellwood
ATK022	2004	Menge	34.4225	-119.879	Subtropical	Coal Oil Point
ATK022	2004	Menge	34.511	-120.501	Subtropical	Jalama
ATK022	2004	Menge	34.67	-120.612	Subtropical	Lompoc
ATK022	2004	Menge	35.6683	-121.284	Subtropical	Point Piedras Blancas
ATK022	2004	Menge	37.0375	-122.063	Subtropical	Terrace Point
ATK022	2004	Menge	37.0969	-122.278	Subtropical	Waddell Creek
ATK022	2004	Menge	37.1011	-122.249	Subtropical	Scott Creek
ATK022	2004	Menge	42.72	-124.47	Temperate	Rocky Point
ATK022	2004	Menge	42.8423	-124.564	Temperate	Cape Blanco
ATK022	2004	Menge	43.3016	-124.397	Temperate	South Cove
ATK022	2004	Menge	43.3505	-124.315	Temperate	Cape Arago
ATK022	2004	Menge	44.2379	-124.112	Temperate	Gull Haven
ATK022	2004	Menge	44.2547	-124.112	Temperate	Strawberry Hill
ATK022	2004	Menge	44.8337	-124.062	Temperate	Boiler Bay
ATK022	2004	Menge	44.85	-124.06	Temperate	Fogarty Creek
ATK023	2021	Menge	42.72	-124.47	Temperate	Rocky Point
ATK023	2021	Menge	42.74	-124.52	Temperate	Port Oxford Heads
ATK023	2021	Menge	42.8423	-124.564	Temperate	Cape Blanco North
ATK023	2021	Menge	43.3016	-124.397	Temperate	South Cove
ATK023	2021	Menge	44.2	-124.12	Temperate	Tokatee Klootchman
ATK023	2021	Menge	44.2547	-124.112	Temperate	Strawberry Hill
ATK023	2021	Menge	44.32	-124.11	Temperate	Yachats Beach
ATK023	2021	Menge	44.5	-124.08	Temperate	Seal Rock
ATK023	2021	Menge	44.83	-124.06	Temperate	Manipulation Bay
ATK023	2021	Menge	44.8337	-124.062	Temperate	Boiler Bay
ATK023	2021	Menge	44.85	-124.06	Temperate	Fogarty Creek
ATK024	2021	Moritsch	36.4535	-121.93	Subtropical	Soberanes Point
ATK024	2021	Moritsch	36.6206	-121.904	Subtropical	Hopkins Marine Station
ATK024	2021	Moritsch	36.6257	-121.945	Subtropical	Asilomar State Marine Reserve
ATK024	2021	Moritsch	37.0333	-122.218	Subtropical	Davenport Landing
ATK024	2021	Moritsch	37.0375	-122.063	Subtropical	Terrace Point
ATK024	2021	Moritsch	37.0969	-122.278	Subtropical	Waddell Creek
ATK025	2018	Moritsch	32.868	-117.257	Subtropical	Scripps Reef
ATK025	2018	Moritsch	33.0154	-117.281	Subtropical	Cardiff Reef
ATK025	2018	Moritsch	33.4511	-118.487	Subtropical	Bird Rock, Catalina Islands, CA
ATK025	2018	Moritsch	33.4686	-117.698	Subtropical	Dana Point
ATK025	2018	Moritsch	33.4797	-118.471	Subtropical	Little Harbour
ATK025	2018	Moritsch	33.545	-117.8	Subtropical	Shaws Cove
ATK025	2018	Moritsch	33.5477	-117.759	Subtropical	Treasure Island
ATK025	2018	Moritsch	33.5483	-117.794	Subtropical	Stillwater
ATK025	2018	Moritsch	33.5782	-117.846	Subtropical	Crystal Cove
ATK025	2018	Moritsch	33.707	-118.286	Subtropical	Point Fermin
ATK025	2018	Moritsch	33.716	-118.32	Subtropical	White Point
ATK025	2018	Moritsch	33.7599	-118.278	Subtropical	Cabrillo I
ATK025	2018	Moritsch	33.947	-119.969	Subtropical	East Point
ATK025	2018	Moritsch	34.0029	-120.248	Subtropical	NW Talcott
ATK025	2018	Moritsch	34.0427	-118.784	Subtropical	Paradise Cove
ATK025	2018	Moritsch	34.395	-119.558	Subtropical	Carpenteria
ATK025	2018	Moritsch	34.4145	-119.816	Subtropical	Alegria
ATK025	2018	Moritsch	34.4225	-119.879	Subtropical	Coal Oil Point
ATK025	2018	Moritsch	34.4436	-120.452	Subtropical	Government Point
ATK025	2018	Moritsch	34.473	-120.145	Subtropical	Arroyo Hondo
ATK025	2018	Moritsch	34.731	-120.615	Subtropical	Stairs
ATK025	2018	Moritsch	34.881	-120.64	Subtropical	Occulto
ATK025	2018	Moritsch	34.881	-120.64	Subtropical	Mussel Shoals
ATK025	2018	Moritsch	35.1592	-120.677	Subtropical	Shell Beach
ATK025	2018	Moritsch	35.4425	-120.893	Subtropical	Cayucos
ATK025	2018	Moritsch	35.6683	-121.284	Subtropical	Piedras Blancas
ATK025	2018	Moritsch	35.7165	-121.315	Subtropical	Point Sierra Nevada
ATK025	2018	Moritsch	35.98	-121.49	Subtropical	Mill Creek
ATK025	2018	Moritsch	36.281	-121.863	Subtropical	Andrew Molera
ATK025	2018	Moritsch	36.5231	-121.952	Subtropical	Point Lobos
ATK025	2018	Moritsch	36.621	-121.907	Subtropical	Hopkins Marine Station
ATK025	2018	Moritsch	36.6426	-121.929	Subtropical	Point Pinos
ATK025	2018	Moritsch	36.949	-122.065	Subtropical	Terrace Point
ATK025	2018	Moritsch	37.046	-122.238	Subtropical	Scott Creek
ATK025	2018	Moritsch	37.8179	-122.524	Subtropical	Point Bonita
ATK025	2018	Moritsch	37.8938	-122.596	Subtropical	Slide Ranch
ATK025	2018	Moritsch	37.9058	-122.727	Subtropical	Bolinas Point
ATK025	2018	Moritsch	37.993	-122.964	Subtropical	Chimney Rock
ATK025	2018	Moritsch	38.0628	-122.845	Subtropical	Santa Maria Creek
ATK025	2018	Moritsch	38.318	-123.074	Subtropical	Bodega
ATK025	2018	Moritsch	38.5649	-123.33	Subtropical	Gerstle Cove
ATK025	2018	Moritsch	38.7145	-123.46	Subtropical	Sea Ranch
ATK025	2018	Moritsch	38.7705	-123.508	Subtropical	Del Mar Landing
ATK025	2018	Moritsch	39.0314	-123.755	Subtropical	Stornetta
ATK025	2018	Moritsch	39.0566	-123.692	Subtropical	Point Arena
ATK025	2018	Moritsch	39.6041	-123.789	Subtropical	Kibesillah Hill
ATK025	2018	Moritsch	40.341	-124.363	Temperate	Cape Mendocino
ATK025	2018	Moritsch	40.5872	-124.217	Temperate	Shelter Cove
ATK025	2018	Moritsch	41.5948	-124.106	Temperate	False Klamath Cove
ATK025	2018	Moritsch	41.6525	-124.128	Temperate	Damnation Creek
ATK025	2018	Moritsch	41.7079	-124.142	Temperate	Enderts
ATK025	2018	Moritsch	42.2284	-124.385	Temperate	Burnt Hill
ATK025	2018	Moritsch	43.3505	-124.315	Temperate	Cape Arago
ATK025	2018	Moritsch	44.245	-124.114	Temperate	Bob Creek
ATK025	2018	Moritsch	44.85	-124.06	Temperate	Fogarty Creek
ATK025	2018	Moritsch	45.9409	-123.986	Temperate	Ecola
ATK025	2018	Moritsch	47.3042	-124.279	Temperate	Point Grenville
ATK025	2018	Moritsch	47.8691	-124.57	Temperate	Taylor Point
ATK025	2018	Moritsch	47.965	-124.664	Temperate	Sokol Point; Chilean Memorial
ATK025	2018	Moritsch	48.0054	-122.303	Temperate	Hat Island East
ATK025	2018	Moritsch	48.0188	-122.335	Temperate	Hat Island West
ATK025	2018	Moritsch	48.1612	-124.728	Temperate	Starfish Point
ATK025	2018	Moritsch	48.2463	-124.7	Temperate	Point of the Arches
ATK025	2018	Moritsch	48.3914	-124.653	Temperate	Kydikabbit Point
ATK025	2018	Moritsch	48.5345	-122.555	Temperate	Saddlebag South East
ATK025	2018	Moritsch	48.5365	-122.556	Temperate	Saddlebag North Cove
ATK025	2018	Moritsch	48.7691	-122.521	Temperate	Post Point
ATK025	2018	Moritsch	48.8321	-122.481	Temperate	Boat House
ATK025	2018	Moritsch	56.9886	-135.367	Temperate	Pirate Cove
ATK025	2018	Moritsch	57.0336	-135.332	Temperate	Sage Rock
ATK025	2018	Moritsch	35.2891	-120.883	Subtropical	Hazards
ATK025	2018	Moritsch	34.731	-120.615	Subtropical	Old Stairs
ATK027	1996	Navarrete	44.2547	-124.112	Temperate	Strawberry Hill
ATK027	1996	Navarrete	44.8337	-124.062	Temperate	Boiler Bay
ATK028	2020	Nieoczym	51.35	22.55	Temperate	Eastern Poland
ATK031	2019	Pringle	26.17	-76.44	Subtropical	Staniel Cay, Exuma
ATK033	2016	Rashidul	43.0497	144.778	Temperate	Akkeshi Bay, Hokkaido
ATK034	2022	Ratajczak	39.107	-96.6091	Subtropical	Konza Prarie Biological Station
ATK035	1997	Robles	33.4511	-118.487	Subtropical	Bird Rock, Catalina Islands, CA
ATK036	1999	Sanford	44.25	-124.1	Temperate	Neptune State Park
ATK037	2005	Sarnelle	34.775	-120.039	Subtropical	Zaca Lake
ATK038	2006	Schmitz	41.9525	-72.124	Temperate	Yale-Myers Research Forest, Conneticut
ATK039	2018	Shelton	47.7862	-124.856	Temperate	Olympic Coast National Marine Sanctuary
ATK040	2011	Siepielski	43.02	-72.06	Temperate	Rye Pond
ATK040	2011	Siepielski	43.11	-71.33	Temperate	Beaver Pond
ATK040	2011	Siepielski	43.11	-71.33	Temperate	Spruce Pond
ATK040	2011	Siepielski	43.16	-71.24	Temperate	Fresses Pond
ATK040	2011	Siepielski	43.22	-71.88	Temperate	Day Pond
ATK040	2011	Siepielski	43.23	-72.11	Temperate	May Pond
ATK040	2011	Siepielski	43.23	-72.1	Temperate	Mill Pond
ATK040	2011	Siepielski	43.28	-72.45	Temperate	Lake Ninevah
ATK040	2011	Siepielski	43.28	-72.4	Temperate	Colby Pond
ATK040	2011	Siepielski	43.28	-71.3	Temperate	Berry Pond
ATK040	2011	Siepielski	43.29	-71.53	Temperate	Hoit Rd. Marsh
ATK040	2011	Siepielski	43.29	-71.43	Temperate	Crooked Pond
ATK040	2011	Siepielski	43.3	-71.94	Temperate	Russell Pond
ATK040	2011	Siepielski	43.3	-71.73	Temperate	Lake Winnepocket
ATK040	2011	Siepielski	43.3	-71.5	Temperate	Dewey Pond
ATK040	2011	Siepielski	43.31	-71.69	Temperate	Walker Pond
ATK040	2011	Siepielski	43.34	-71.4	Temperate	Sanborn Pond
ATK040	2011	Siepielski	43.37	-71.37	Temperate	Rollins Pond
ATK040	2011	Siepielski	43.4	-72.48	Temperate	Kent Pond
ATK040	2011	Siepielski	43.41	-73.02	Temperate	BreseesPond
ATK040	2011	Siepielski	43.41	-72.49	Temperate	Colton Pond
ATK040	2011	Siepielski	43.43	-73.13	Temperate	Roach Pond
ATK040	2011	Siepielski	43.44	-72.16	Temperate	Spectacle Pond
ATK040	2011	Siepielski	43.46	-71.88	Temperate	4A Pond
ATK040	2011	Siepielski	43.47	-73.1	Temperate	Hough Pond
ATK040	2011	Siepielski	43.48	-72.11	Temperate	Stocker Pond
ATK040	2011	Siepielski	43.49	-72.08	Temperate	Post Pond
ATK040	2011	Siepielski	43.53	-72.08	Temperate	McDaniel's Marsh
ATK040	2011	Siepielski	43.53	-71.58	Temperate	Lower Baker Pond I
ATK040	2011	Siepielski	43.53	-71.58	Temperate	Lower Baker Pond II
ATK040	2011	Siepielski	43.54	-73.11	Temperate	Burr Pond
ATK040	2011	Siepielski	43.58	-72.1	Temperate	George's Pond
ATK040	2011	Siepielski	43.58	-71.57	Temperate	Lake Tarleton
ATK040	2011	Siepielski	44.11	-72.06	Temperate	Ticklenaked Pond
ATK040	2011	Siepielski	44.14	-72.06	Temperate	Lower Symes Pond
ATK040	2011	Siepielski	44.18	-72.12	Temperate	Martin Pond
ATK040	2011	Siepielski	44.19	-72.12	Temperate	Foster Pond
ATK040	2011	Siepielski	44.21	-72.09	Temperate	Ewell Pond
ATK040	2011	Siepielski	44.23	-72.1	Temperate	Keiser Pond
ATK041	2001	Steiner	42.4117	-85.4003	Temperate	Kellog Bio Station, MI
ATK042	2021	Stemp	32.2819	-90.3517	Subtropical	Hinds County
ATK042	2021	Stemp	32.2992	-84.7039	Subtropical	Hamilton County
ATK042	2021	Stemp	35.8208	-78.3517	Subtropical	Wake County
ATK042	2021	Stemp	35.8208	-78.3517	Subtropical	Wake County
ATK043	2006	Stevens	NA	NA	NA	NA
ATK044	2020	Sullivan-Stack	44.2547	-124.112	Temperate	Strawberry Hill
ATK044	2020	Sullivan-Stack	44.32	-124.11	Temperate	Yachats Beach
ATK044	2020	Sullivan-Stack	44.8337	-124.062	Temperate	Boiler Bay
ATK044	2020	Sullivan-Stack	44.85	-124.06	Temperate	Fogarty Creek
ATK046	2008	Van Der Stap	NA	NA	NA	NA
ATK047	2021	Weitzman	51.5106	179.05	Temperate	Amchitka Island
ATK047	2021	Weitzman	51.8219	-177.955	Temperate	Tanaga Island
ATK047	2021	Weitzman	51.8684	-176.636	Temperate	Adak Island
ATK047	2021	Weitzman	51.9398	177.525	Temperate	Kiska Island
ATK047	2021	Weitzman	52.2144	-174.204	Temperate	Atka Island
ATK047	2021	Weitzman	52.6342	-170.693	Temperate	Yunaska Island
ATK047	2021	Weitzman	52.7677	173.972	Temperate	Nizki/Alaid Island
ATK047	2021	Weitzman	52.8411	-169.753	Temperate	Chuginadak Island
ATK047	2021	Weitzman	52.8483	173.194	Temperate	Attu Island
ATK048	2017	Zimmer	34.0497	-119.266	Subtropical	Latigo Canyon Beach
ATK048	2017	Zimmer	34.0625	-119.438	Subtropical	Broad Beach
ATK049	2016	Zimmer	34.0625	-119.438	Subtropical	Broad Beach
ATK051	2017	Lany	35.6775	-121.254	Subtropical	California 13
ATK051	2017	Lany	36.3955	-121.907	Subtropical	California 12
ATK051	2017	Lany	36.4631	-121.886	Subtropical	California 11
ATK051	2017	Lany	36.48	-121.949	Subtropical	California 10
ATK051	2017	Lany	36.5306	-121.907	Subtropical	California 9
ATK051	2017	Lany	38.1834	-122.978	Subtropical	California 8
ATK051	2017	Lany	38.3813	-123.02	Subtropical	California 7
ATK051	2017	Lany	38.844	-123.604	Subtropical	California 6
ATK051	2017	Lany	39.2322	-123.722	Subtropical	California 5
ATK051	2017	Lany	39.3232	-123.722	Subtropical	California 4
ATK051	2017	Lany	39.5502	-123.692	Subtropical	California 3
ATK051	2017	Lany	39.9796	-123.957	Subtropical	California 2
ATK051	2017	Lany	41.1409	-124.074	Temperate	California 1
ATK051	2017	Lany	43.2542	-124.311	Temperate	Oregon 11
ATK051	2017	Lany	43.2719	-124.36	Temperate	Oregon 10
ATK051	2017	Lany	43.3426	-124.287	Temperate	Oregon 12
ATK051	2017	Lany	44.1326	-124.044	Temperate	Oregon 7
ATK051	2017	Lany	44.1674	-124.069	Temperate	Oregon 9
ATK051	2017	Lany	44.2023	-124.02	Temperate	Oregon 8
ATK051	2017	Lany	44.8776	-124.02	Temperate	Oregon 3
ATK051	2017	Lany	44.8948	-123.996	Temperate	Oregon 5
ATK051	2017	Lany	45.101	-123.874	Temperate	Oregon 4
ATK051	2017	Lany	45.1867	-123.947	Temperate	Oregon 6
ATK051	2017	Lany	45.7038	-123.951	Temperate	Oregon 2
ATK051	2017	Lany	45.8979	-123.927	Temperate	Oregon 1
ATK051	2017	Lany	47.7735	-124.448	Temperate	Washington 7
ATK051	2017	Lany	47.8364	-124.542	Temperate	Washington 6
ATK051	2017	Lany	47.893	-124.589	Temperate	Washington 5
ATK051	2017	Lany	48.3725	-124.724	Temperate	Washington 4
ATK051	2017	Lany	48.3732	-124.724	Temperate	Washington 3
ATK051	2017	Lany	48.3786	-124.723	Temperate	Washington 2
ATK051	2017	Lany	48.3887	-124.718	Temperate	Washington 1
ATK058	2023	Weitzman	51.5106	179.05	Temperate	Amchitka Island
ATK058	2023	Weitzman	51.6014	-178.645	Temperate	Ogliuga Island
ATK058	2023	Weitzman	51.7869	178.31	Temperate	Hawadax Island
ATK058	2023	Weitzman	51.8219	-177.955	Temperate	Tanaga Island
ATK058	2023	Weitzman	51.8684	-176.636	Temperate	Adak Island
ATK058	2023	Weitzman	51.9398	177.525	Temperate	Kiska Island
ATK058	2023	Weitzman	52.2144	-174.204	Temperate	Atka Island
ATK058	2023	Weitzman	52.3137	-172.45	Temperate	Seguam Island
ATK058	2023	Weitzman	52.4203	173.58	Temperate	Agattu Island
ATK058	2023	Weitzman	52.6342	-170.693	Temperate	Yunaska Island
ATK058	2023	Weitzman	52.7356	173.991	Temperate	Semichi Island
ATK058	2023	Weitzman	52.8411	-169.753	Temperate	Chuginadak Island
ATK058	2023	Weitzman	52.8483	173.194	Temperate	Attu Island
ATK058	2023	Weitzman	53.2388	-168.438	Temperate	Umnak Island
ATK058	2023	Weitzman	53.6716	-166.75	Temperate	Unalaska Island
GKP0002	1981	Thorp	33.2482	-81.5229	Subtropical	Par Pond
GKP0003	1986	Brandt	43.073	-87.0991	Temperate	Lake Michigan, between Milwaukee, WI and Grand Haven, MI
GKP0005	1992	Werner	42.4617	-84.0104	Temperate	E.S. George Reserve
GKP0006	1992	Flecker	9.27456	-69.7492	Tropical	Rio Las Marias
GKP0007	1993	Robles	33.4511	-118.487	Subtropical	Bird Rock, Catalina Islands, CA
GKP0008	1987	Fairweather	-34.0018	151.249	Subtropical	Cape Banks Scientific Marine Research Area
GKP0008	1987	Fairweather	-33.5531	151.279	Subtropical	Darkes Corner
GKP0009	1991	Blaustein	30.8155	34.8118	Subtropical	Ein Akev
GKP0009	1991	Blaustein	30.8347	34.7712	Subtropical	Ein Avdat
GKP0009	1991	Blaustein	31.2487	34.7796	Subtropical	Beer Sheva
GKP0009	1991	Blaustein	31.3792	34.8714	Subtropical	Lahav
GKP0010	1989	Strohmeier	36.5077	-82.6097	Subtropical	Bays Mountain Park
GKP0011	1993	Walters	-27.5833	153.317	Subtropical	Victoria Point
GKP0012	1993	Wissinger	41.6162	-80.0482	Temperate	Bousson Environmental Research Reserve
GKP0013	1984	Brönmark	55.1432	15.1176	Temperate	Bornholm 22
GKP0013	1984	Brönmark	55.1489	15.0883	Temperate	Bornholm 21
GKP0013	1984	Brönmark	55.155	15.0729	Temperate	Bornholm 20
GKP0013	1984	Brönmark	55.1587	15.0685	Temperate	Bornholm 19
GKP0013	1984	Brönmark	55.1726	15.0326	Temperate	Bornholm 18
GKP0013	1984	Brönmark	55.1741	15.0224	Temperate	Bornholm 17
GKP0013	1984	Brönmark	55.1762	15.0187	Temperate	Bornholm 16
GKP0013	1984	Brönmark	55.1793	15.0129	Temperate	Bornholm 15
GKP0013	1984	Brönmark	55.186	14.9992	Temperate	Bornholm 14
GKP0013	1984	Brönmark	55.1929	14.9879	Temperate	Bornholm 13
GKP0013	1984	Brönmark	55.2012	14.9765	Temperate	Bornholm 12
GKP0013	1984	Brönmark	55.2083	14.9437	Temperate	Bornholm 11
GKP0013	1984	Brönmark	55.2132	14.9278	Temperate	Bornholm 10
GKP0013	1984	Brönmark	55.2173	14.9194	Temperate	Bornholm 9
GKP0013	1984	Brönmark	55.2193	14.9085	Temperate	Bornholm 8
GKP0013	1984	Brönmark	55.2279	14.885	Temperate	Bornholm 7
GKP0013	1984	Brönmark	55.2442	14.8464	Temperate	Bornholm 5
GKP0013	1984	Brönmark	55.2451	14.8484	Temperate	Bornholm 6
GKP0013	1984	Brönmark	55.2484	14.8274	Temperate	Bornholm 4
GKP0013	1984	Brönmark	55.254	14.8208	Temperate	Bornholm 3
GKP0013	1984	Brönmark	55.259	14.8174	Temperate	Bornholm 2
GKP0013	1984	Brönmark	55.2785	14.7968	Temperate	Bornholm 1
